# Supplementary material for: A Combination of Caffeine Supplementation and Enriched Environment in an Alzheimer’s Disease Mouse Model
Source: Int J Mol Sci. 2023 Jan 21;24(3):2155. doi: 10.3390/ijms24032155 (PMC9916825; doi:10.3390/ijms24032155)
Supplement: Supplementary file 1 [file ijms-24-02155-s001.zip]

Archive with 1 entries (1 files):
- ijms-2143600-supplementary.pdf
